# Supplementary material for: Effect of pyruvate kinase gene deletion on the physiology of Corynebacterium glutamicum ATCC13032 under biotin-sufficient non-glutamate-producing conditions: Enhanced biomass production
Source: Metab Eng Commun. 2015 Jul 3;2:67–75. doi: 10.1016/j.meteno.2015.07.001 (PMC8193254; doi:10.1016/j.meteno.2015.07.001)
Supplement: Supplementary file 1 — Supplementary Material [file mmc1.xlsx]

## Sheet: Sheet1
Table S1 Metabolite concentration detected in anionic mode of CE-TOFMS.
Metabolite	m/z	MT	*Concentration(pmol/20ODmL)			Ratio	*Concentration(pmol/20ODmL)			Ratio
			W6h	D6h	C6h	D6h/W6h	W11h	D11h	C11h	D11h/W11h
2-Hydroxybutyric acid	103.04	9.874	N.D.	N.D.	N.D.		129.804	N.D.	149.584
Lactic acid	89.0245	10.8776	8186.24	14457.1	8355.48	1.76602	149657	41254.4	133183	0.275659
CMP	322.043	9.71864	109.045	425.989	81.1763	3.90654	632.992	1325.39	468.695	2.09386
Glycolic acid	75.0091	12.6794	3396.17	1964.98	1408	0.578586	6210.17	9166.63	8106.36	1.47607
UMP	323.027	9.88872	176.517	400.826	184.656	2.27075	1509.52	1436.55	891.649	0.951661
Pyruvic acid	87.0087	13.0563	1337.62	1202.35	1765.95	0.898867	4526.36	969.532	5768.31	0.214197
UDP	402.993	11.7328	451.134	900.184	197.753	1.99538	836.273	1332.18	627.513	1.593
dTDP	401.013	11.3967	86.7075	172.914	44.3925	1.99422	157.513	287.605	125.23	1.82591
CDP	402.009	11.5555	374.065	823.148	168.4	2.20055	563.482	1018.15	453.405	1.80689
ADP	426.021	10.957	3092.66	5004.01	1557.55	1.61803	5028.05	6395.46	3999.98	1.27196
Acetyl CoA (divalent)	403.554	10.3472	202.123	134.067	123.702	0.663294	268.491	145.551	312.165	0.542105
Citric acid	191.019	26.936	3787.81	1981.86	2879.93	0.52322	5187.47	3507.44	7259.2	0.676137
NAD+	662.103	6.55364	4475.7	4645.04	3547.33	1.03783	7072.73	6171.88	8030.74	0.872631
Fructose 1,6-diphosphate	338.988	14.5762	103423	163477	61705.6	1.58065	107478	151874	123861	1.41307
AMP	346.054	9.4911	446.044	1123.79	287.326	2.51945	889.663	1584.85	505.078	1.78141
UTP	482.96	12.6689	7870.55	5652.76	4651.9	0.718217	5697.33	4394.37	8126.07	0.771303
dTTP	480.98	12.2184	939.661	788.961	574.394	0.839623	734.975	666.435	1000.93	0.906744
Succinic acid	117.019	21.3024	11298.9	8003.35	8577.4	0.70833	23559.1	12298.2	14510.9	0.522014
GDP	442.016	10.7094	1291.52	2146.87	657.572	1.66228	1093.52	1971.02	1104.63	1.80246
GMP	362.049	9.3228	84.3725	327.768	56.5479	3.88477	150.96	349.407	94.1146	2.31457
3-Phosphoglyceric acid	184.985	19.9656	14395.9	27752.9	10919.7	1.92783	16409.1	53629.1	17846.8	3.26825
CTP	481.976	12.4677	4890.28	4243.92	2901.54	0.867828	3193.66	2814.59	4490.5	0.881303
NADP+	742.07	9.53176	2510	2433.24	1803.81	0.969418	2286.27	2360.33	2772.53	1.03239
Malic acid	133.014	21.8255	1475.1	1245.17	1268.84	0.844126	2440.81	1602.01	1884.58	0.656345
ATP	505.988	11.9101	43304.8	27668.5	28244.7	0.638925	30800.6	21207.2	39951.4	0.688532
CoA (divalent)	382.549	10.6928	1182.03	2688.46	375.568	2.27445	679.434	642.887	488.417	0.94621
PRPP	388.943	17.0447	4603.27	1620.4	1970.11	0.35201	1958.37	481.629	2386.78	0.245934
dATP	489.992	11.8436	546.442	479.843	377.201	0.878124	364.534	345.987	447.32	0.94912
Gluconic acid	195.05	8.2035	191.604	299.376	130.562	1.56247	126.325	354.68	154.241	2.80768
2-Oxoglutaric acid	145.014	21.8767	4394.02	5145.86	5460.41	1.17111	5812.89	4742.4	6383.33	0.815843
dCTP	465.981	12.5545	919.294	702.932	609.263	0.764643	503.801	415.937	685.861	0.825599
Glucose 1-phosphate	259.021	10.2731	1065.91	1743.25	846.204	1.63545	954.534	1447.73	796.645	1.51669
GTP	521.983	11.561	8651.78	6678.61	4863.3	0.771935	3208.17	4009.29	4530.52	1.24972
Dihydroxyacetone phosphate	168.99	12.7962	15246.1	18613.4	10706	1.22086	8319.44	14177.6	9877.08	1.70415
Glycerol-3-phosphate	171.006	12.2351	6084.58	4151.98	6186.69	0.682378	5002.43	3394.17	5580.29	0.678505
Phosphoenolpyruvic acid	166.974	21.4586	4912.91	10364.5	4199.09	2.10965	3836.58	21432.5	3451.43	5.58635
6-Phosphogluconic acid	275.016	14.7735	3070.89	5618.05	1733.42	1.82945	825.081	6786.83	1305.08	8.22566
Fumaric acid	115.003	26.0357	700.637	719.253	496.211	1.02657	688.248	494.915	357.969	0.719094
Glucose 6-phosphate	259.021	9.99786	33730.5	88598.9	24958	2.62667	16284.3	42184.9	17781.6	2.59053
IMP	347.038	9.6465	3388.03	2670.09	2698.96	0.788093	1701.23	2005.61	1898.56	1.17892
Ribose 5-phosphate	229.011	10.6465	2066.41	3200.47	2202.39	1.5488	876.401	2253.73	1449.8	2.57157
Sedoheptulose 7-phosphate	289.032	9.76857	6511.55	16364.1	4663.27	2.51309	2145.14	13528.9	2899.55	6.30675
Ribulose 5-phosphate	229.011	11.0346	10868.3	19442.9	8671.47	1.78896	4163.38	17990.7	5159.82	4.32118
2-Oxoisovaleric acid	115.04	10.3028	649.67	270.851	656.718	0.416905	317.912	256.03	378.796	0.805351
Fructose 6-phosphate	259.021	10.246	4518.95	10280.8	4705.62	2.27505	2859.35	5116.38	2268.61	1.78935
3-Hydroxybutyric acid	103.04	9.67366	104.697	87.5981	96.0329	0.836679	N.D.	N.D.	N.D.
dTMP	321.048	9.69777	N.D.	N.D.	N.D.		N.D.	206.183	N.D.
cAMP			N.D.	N.D.	N.D.		N.D.	N.D.	N.D.
cGMP			N.D.	N.D.	N.D.		N.D.	N.D.	N.D.
cis-Aconitic acid			N.D.	N.D.	N.D.		N.D.	N.D.	N.D.
Erythrose 4-phosphate			N.D.	N.D.	N.D.		N.D.	N.D.	N.D.
Glyoxylic acid			N.D.	N.D.	N.D.		N.D.	N.D.	N.D.
Isocitric acid			N.D.	N.D.	N.D.		N.D.	N.D.	N.D.
Malonyl CoA (divalent)			N.D.	N.D.	N.D.		N.D.	N.D.	N.D.
* Metabolite concentration were caluculated pmol (used cell mass)-1, ODmL means 1 ml culture broth at 1 OD unit.
N.D. : not detected.
MT；migration time (min.)
m/z; mass-to-charge ratio
W6h; wild-type strain cultured for 6 h, D6h; strain D1 cultured for 6 h, C6h; strain C1 cultured for 6 h,
W11h; wild-type strain cultured for 11 h, D11h; strain D1 culture time 11 h, C11h; strain C1 cultured for 11 h,
Abbreviations: CMP, cytidine monophosphate; UMP, uridine monophosphate; UDP, uridine diphosphate; dTDP, deoxythymidine diphosphate; CDP, cytidine diphosphate; ADP, adenosine diphosphate; AMP, adenosine monophosphate; UTP, uridine triphosphate; dTTP, deoxythymidine triphosphate; GDP, guanosine diphosphate; GMP, guanosine monophosphate; CTP, cytidine triphosphate; ATP, adenosine triphosphate; PRPP,…
